# Supplementary material for: Examining Health Literacy in Taiwanese Smoking Cessation Populations: A Multidimensional Evaluation of Sociodemographic Factors and Domain-Specific Competencies
Source: Healthcare (Basel). 2023 Aug 21;11(16):2350. doi: 10.3390/healthcare11162350 (PMC10454805; doi:10.3390/healthcare11162350)
Supplement: Supplementary file 1 [file healthcare-11-02350-s001.zip]

Archive with 1 entries (1 files):
- healthcare-2457851-supplementary.pdf
